# Supplementary material for: Evaluating intervention strategies in controlling coronavirus disease 2019 (COVID-19) spread in care homes: An agent-based model
Source: Infect Control Hosp Epidemiol. 2020 Dec 14:1–11. doi: 10.1017/ice.2020.1369 (PMC7783094; doi:10.1017/ice.2020.1369)
Supplement: Supplementary file 1 [file S0899823X20013690sup.zip]

Archive with 2 entries (2 files):
- S0899823x20013690sup001.docx
- S0899823x20013690sup002.zip
